# Supplementary material for: Personal Health and Well-Being Determinants Associated with the Day-to-Day Variability of Sedentary Behaviour in Community-Dwelling People with Stroke
Source: J Clin Med. 2025 Sep 18;14(18):6560. doi: 10.3390/jcm14186560 (PMC12470882; doi:10.3390/jcm14186560)
Supplement: Supplementary file 1 [file jcm-14-06560-s001.zip]

Archive with 5 entries (5 files):
- consort-2010-checklist.pdf
- consort-2010-flow-diagram.pdf
- Supplementary Files 1 RISE intervention details_masked.pdf
- Supplementary Files 2 Data visualisation and Table PEM Physical activity_masked.pdf
- TIDieR-Checklist-RISE intervention.pdf
